# Supplementary material for: Synthesis and Pesticidal Activity of New Niacinamide Derivatives Containing a Flexible, Chiral Chain
Source: Molecules. 2022 Dec 21;28(1):47. doi: 10.3390/molecules28010047 (PMC9822348; doi:10.3390/molecules28010047)
Supplement: Supplementary file 1 [file molecules-28-00047-s001.zip]

Archive with 1 entries (1 files):
- molecules-2060161-supplementary.pdf
